# Supplementary material for: UV-LED lights enhance the establishment and biological control efficacy of Nesidiocoris tenuis (Reuter) (Hemiptera: Miridae)
Source: PLoS One. 2021 Jan 7;16(1):e0245165. doi: 10.1371/journal.pone.0245165 (PMC7790406; doi:10.1371/journal.pone.0245165)
Supplement: S1 Data — (XLSX) [file pone.0245165.s001.xlsx]

## Sheet: Fig 1
Sunset - 90m	Sunset - 60m	Sunset - 30m	Sunset	Sunset + 30m	Sunset + 60m	Sunset + 90m	Sunset + 120m	Sunset + 150m	Sunset + 180m	Sunset + 210m	Sunset + 240m	Sunset + 270m
N. tenuis release and light on	0	0	0	0	2	2	4	4	0	3	1	0
	0	0	0	2	9	9	9	9	7	6	5	4
	0	0	0	1	2	3	1	4	1	5	4	3
Average	0	0	0	1	4.33333	4.66667	4.66667	5.66667	2.66667	4.66667	3.33333	2.33333
S.E.	0	0	0	0.57735	2.33333	2.18581	2.33333	1.66667	2.18581	0.881917	1.20185	1.20185

## Sheet: Fig 2
365 nm	n	365	nc	5000k	Total	365 nm	%	365	nc	5000k	Total
	1	22	6	2	30		1	73.3333	20	6.66667	100
	2	20	10	5	35		2	57.1429	28.5714	14.2857	100
	3	20	8	3	31		3	64.5161	25.8065	9.67742	100
	4	19	7	2	28		4	67.8571	25	7.14286	100
	5	16	9	7	32		5	50	28.125	21.875	100
	Mean	19.4	8	3.8			Mean	62.5699	25.5006	11.9295
	S.E.	0.979796	0.707107	0.969536			S.E.	4.09298	1.53164	2.82972
385 nm	n	385	nc	5000k	Total	385 nm	%	385	nc	5000k	Total
	1	25	4	3	32		1	78.125	12.5	9.375	100
	2	20	6	7	33		2	60.6061	18.1818	21.2121	100
	3	24	4	2	30		3	80	13.3333	6.66667	100
	4	28	6	1	35		4	80	17.1429	2.85714	100
	5	24	8	3	35		5	68.5714	22.8571	8.57143	100
	Mean	24.2	5.6	3.2			Mean	73.4605	16.803	9.73647
	S.E.	1.28062	0.748331	1.0198			S.E.	3.84985	1.86043	3.08162
395 nm	n	395	nc	5000k	Total	395 nm	%	395	nc	5000k	Total
	1	19	8	2	29		1	65.5172	27.5862	6.89655	100
	2	9	22	3	34		2	26.4706	64.7059	8.82353	100
	3	20	9	5	34		3	58.8235	26.4706	14.7059	100
	4	10	19	0	29		4	34.4828	65.5172	0	100
	5	12	18	0	30		5	40	60	0	100
	Mean	14	15.2	2			Mean	45.0588	48.856	6.08519
	S.E.	2.30217	2.8178	0.948683			S.E.	7.38573	8.96246	2.79761
405 nm	n	405	nc	5000k	Total	405 nm	%	405	nc	5000k	Total
	1	9	18	2	29		1	31.0345	62.069	6.89655	100
	2	16	15	1	32		2	50	46.875	3.125	100
	3	12	12	4	28		3	42.8571	42.8571	14.2857	100
	4	13	16	5	34		4	38.2353	47.0588	14.7059	100
	5	17	13	7	37		5	45.9459	35.1351	18.9189	100
	Mean	13.4	14.8	3.8			Mean	41.6146	46.799	11.5864
	S.E.	1.43527	1.06771	1.06771			S.E.	3.27092	4.38651	2.86682
415 nm	n	415	nc	5000k	Total	415 nm	%	415	nc	5000k	Total
	1	15	15	2	32		1	46.875	46.875	6.25	100
	2	15	14	1	30		2	50	46.6667	3.33333	100
	3	11	17	6	34		3	32.3529	50	17.6471	100
	4	12	16	3	31		4	38.7097	51.6129	9.67742	100
	5	9	16	1	26		5	34.6154	61.5385	3.84615	100
	Mean	12.4	15.6	2.6			Mean	40.5106	51.3386	8.15079
	S.E.	1.16619	0.509902	0.927362			S.E.	3.42855	2.71712	2.62546
425 nm	n	425	nc	5000k	Total	425 nm	%	425	nc	5000k	Total
	1	11	16	3	30		1	36.6667	53.3333	10	100
	2	8	20	5	33		2	24.2424	60.6061	15.1515	100
	3	13	14	6	33		3	39.3939	42.4242	18.1818	100
	4	10	16	6	32		4	31.25	50	18.75	100
	5	13	16	5	34		5	38.2353	47.0588	14.7059	100
	Mean	11	16.4	5			Mean	33.9577	50.6845	15.3578
	S.E.	0.948683	0.979796	0.547723			S.E.	2.80096	3.06023	1.55974
445 nm	n	445	nc	5000k	Total	445 nm	%	445	nc	5000k	Total
	1	20	5	9	34		1	58.8235	14.7059	26.4706	100
	2	20	9	5	34		2	58.8235	26.4706	14.7059	100
	3	17	10	14	41		3	41.4634	24.3902	34.1463	100
	4	19	6	13	38		4	50	15.7895	34.2105	100
	5	19	8	10	37		5	51.3514	21.6216	27.027	100
	Mean	19	7.6	10.2			Mean	52.0924	20.5956	27.3121
	S.E.	0.547723	0.927362	1.59374			S.E.	3.22892	2.32115	3.56371
495 nm	n	495	nc	5000k	Total	495 nm	%	495	nc	5000k	Total
	1	7	5	21	33		1	21.2121	15.1515	63.6364	100
	2	9	11	14	34		2	26.4706	32.3529	41.1765	100
	3	6	11	22	39		3	15.3846	28.2051	56.4103	100
	4	9	3	21	33		4	27.2727	9.09091	63.6364	100
	5	8	7	14	29		5	27.5862	24.1379	48.2759	100
	Mean	7.8	7.4	18.4			Mean	23.5853	21.7877	54.6271
	S.E.	0.583095	1.6	1.80555			S.E.	2.35385	4.26368	4.39756
525 nm	n	525	nc	5000k	Total	525 nm	%	525	nc	5000k	Total
	1	2	20	7	29		1	6.89655	68.9655	24.1379	100
	2	2	8	17	27		2	7.40741	29.6296	62.963	100
	3	6	7	17	30		3	20	23.3333	56.6667	100
	4	3	9	20	32		4	9.375	28.125	62.5	100
	5	3	6	20	29		5	10.3448	20.6897	68.9655	100
	Mean	3.2	10	16.2			Mean	10.8048	34.1486	55.0466
	S.E.	0.734847	2.54951	2.39583			S.E.	2.38353	8.85165	7.96846
595 nm	n	595	nc	5000k	Total	595 nm	%	595	nc	5000k	Total
	1	0	15	16	31		1	0	48.3871	51.6129	100
	2	3	8	17	28		2	10.7143	28.5714	60.7143	100
	3	3	8	17	28		3	10.7143	28.5714	60.7143	100
	4	2	13	14	29		4	6.89655	44.8276	48.2759	100
	5	2	9	20	31		5	6.45161	29.0323	64.5161	100
	Mean	2	10.6	16.8			Mean	6.95535	35.878	57.1667
	S.E.	0.547723	1.43527	0.969536			S.E.	1.96078	4.41706	3.07471

## Sheet: Fig 3
365 nm	n	365	nc	5000K	Total	365 nm	%	365	nc	5000K	Total
	1	25	14	3	42		1	59.5238	33.3333	7.14286	100
	2	36	4	5	45		2	80	8.88889	11.1111	100
	3	34	11	2	47		3	72.3404	23.4043	4.25532	100
	4	37	6	3	46		4	80.4348	13.0435	6.52174	100
	5	36	5	1	42		5	85.7143	11.9048	2.38095	100
	Mean	33.6	8	2.8			Mean	75.6027	18.1149	6.2824
	S.E.	2.20454	1.92354	0.663325			S.E.	4.55029	4.52207	1.47385
385 nm	n	385	nc	5000K	Total	385 nm	%	385	nc	5000K	Total
	1	30	10	0	40		1	75	25	0	100
	2	33	7	3	43		2	76.7442	16.2791	6.97674	100
	3	20	22	0	42		3	47.619	52.381	0	100
	4	29	15	5	49		4	59.1837	30.6122	10.2041	100
	5	38	7	2	47		5	80.8511	14.8936	4.25532	100
	Mean	30	12.2	2			Mean	67.8796	27.8332	4.28723
	S.E.	2.94958	2.85307	0.948683			S.E.	6.25959	6.77965	1.98752
395 nm	n	395	nc	5000K	Total	395 nm	%	395	nc	5000K	Total
	1	32	14	2	48		1	66.6667	29.1667	4.16667	100
	2	27	23	0	50		2	54	46	0	100
	3	39	11	2	52		3	75	21.1538	3.84615	100
	4	31	17	2	50		4	62	34	4	100
	5	27	19	0	46		5	58.6957	41.3043	0	100
	Mean	31.2	16.8	1.2			Mean	63.2725	34.325	2.40256
	S.E.	2.2	2.05913	0.489898			S.E.	3.58888	4.38868	0.982152
405 nm	n	405	nc	5000K	Total	405 nm	%	405	nc	5000K	Total
	1	21	22	2	45		1	46.6667	48.8889	4.44444	100
	2	26	22	2	50		2	52	44	4	100
	3	30	14	2	46		3	65.2174	30.4348	4.34783	100
	4	35	11	2	48		4	72.9167	22.9167	4.16667	100
	5	34	15	2	51		5	66.6667	29.4118	3.92157	100
	Mean	29.2	16.8	2			Mean	60.6935	35.1304	4.1761
	S.E.	2.59615	2.22261	0			S.E.	4.88814	4.85743	0.0993441
445 nm	n	445	nc	5000K	Total	445 nm	%	445	nc	5000K	Total
	1	15	20	5	40		1	37.5	50	12.5	100
	2	21	18	12	51		2	41.1765	35.2941	23.5294	100
	3	25	13	9	47		3	53.1915	27.6596	19.1489	100
	4	5	30	7	42		4	11.9048	71.4286	16.6667	100
	5	20	15	10	45		5	44.4444	33.3333	22.2222	100
	Mean	17.2	19.2	8.6			Mean	37.6434	43.5431	18.8134
	S.E.	3.44093	2.95635	1.2083			S.E.	6.93894	7.88626	1.98042
